# Supplementary material for: Technologies for Fertilizers and Management Strategies of N-Fertilization in Coffee Cropping Systems to Reduce Ammonia Losses by Volatilization
Source: Plants (Basel). 2022 Dec 1;11(23):3323. doi: 10.3390/plants11233323 (PMC9741429; doi:10.3390/plants11233323)
Supplement: Supplementary file 1 [file plants-11-03323-s001.zip]

Archive with 1 entries (1 files):
- plants-1964999-supplementary.pdf
